# Supplementary material for: Heat shock protein gp96 drives natural killer cell maturation and anti-tumor immunity by counteracting Trim28 to stabilize Eomes
Source: Nat Commun. 2024 Feb 6;15:1106. doi: 10.1038/s41467-024-45426-5 (PMC10847424; doi:10.1038/s41467-024-45426-5)
Supplement: Supplementary file 9 — Source Data [file 41467_2024_45426_MOESM9_ESM.xlsx]

## Sheet: Fig.2A
	Days	KO					WT
	7	0	0	0	0	0	0	0	0	0	0
	10	51.6543	59.4544	63.6863	70.7953	73.2154	0	0	0	0	0
	13	94.1346	104.335	113.63	113.703	126.455	0	0	0	0	0
	16	126.682	127.199	202.096	229.718	245.665	81.5962	65.1986	74.0636	88.966	96.7469
	19	162.67	166.469	204.714	284.158	313.428	44.7733	97.169	103.582	117.806	138.363
	22	170.125	171.275	210.499	292.848	435.634	64.5241	114.715	119.177	123.365	153.829
	25	181.119	225.258	311.799	502.793	633.579	118.825	126.881	141.277	198.219	253.514
	28	232.177	302.879	421.91	566.482	779.099	260.849	264.226	318.795	361.376	399.369
	31	608.161	823.486	924.665	1171.52	1348.35	289.156	330.328	509.509	716.996	853.506

## Sheet: Fig.2B
	Days	KO					WT
	6	0	0	0	0	0	0	0	0	0	0
	9	39.0165	39.71	17.7707	0	0	10.5102	31.7444	0	0	0
	12	81.3955	87.9484	101.195	239.68	245.436	20.5102	23.5963	31.4415	33.0138	74.0949
	15	126.369	177.73	183.708	343.24	441.21	31.7881	36.9193	69.9019	76.3876	102.81
	18	163.811	352.482	554.266	631.769	749.183	47.546	61.3816	132.054	169.955	275.681
	21	319.026	426.543	723.339	794.908	839.554	148.667	188.353	194.601	270.855	411.71
	24	418.085	490.075	878.537	964.033	971.914	185.998	209.48	218.707	278.475	525.987
	27	765.079	1344.19	1656.94	1667.98	1835.28	369.123	368.18	490.66	575.032	926.483
	30	1559.26	1691.55	2166.61	2164.15	3271.1	454.855	506.249	886.847	960.143	1627.61

## Sheet: Fig.2C
	tumor weight(g)	WT	KO
		0.569	1.734
		0.688	3.23
		0.1	1.9
		0.27	1.92
		1.314	1.02

## Sheet: Fig.2G
		tumor nodules(No.)	WT	KO
			80	180
			88	152
			128	184
			100	172
			93	177

## Sheet: Fig.3G
									NK92-control	NK92-PU-WS13
								Time(min)	0	0
								0	1	1.087
								15	1.223	1.205
								30	1.372	0.695
								60	1.43	1.158
								120	2.234	1.086

## Sheet: Fig.3H
									NK92-control	NK92-PU-WS13
								Time(h)	0	0
								0	1	1.041
								1	0.925	0.934
								2	0.917	0.35
								4	1.004	0.429
								8	1.503	0.474

## Sheet: Fig.6F
		chx(h)	WT	gp96 KO
		0	1	0.646
		12	0.616	0
		24	0.391	0
		36	0.236	0

## Sheet: Fig.6G
		His-Eomes
	CHX(h)	flag gp96	vector
	0	1.537	1
	12	1.416	0.571
	24	1.413	0.311

## Sheet: Fig.6H
	In 293 cell, the original western blot picture for GAPDH was lost.

## Sheet: Fig.7C
								CHX(h)	control	HA-Trim28
								0	1	0.736
								3	0.772	0.573
								6	0.659	0.424
								9	0.633	0.233
								12	0.645	0.16

[truncated: 19 more sheets: Fig.7E, Fig.7F, Fig.7H, Fig.7I, Fig.7J, Fig.7K, Fig.7L, Fig.7M, Fig.S4D, Fig.S4E, Fig.S4F, Fig.S5C, Fig.S5D, Fig.S5E, Fig.S5F, Fig.S5G, Fig.S6B, Fig.S6E, Fig.S6F]
